# Supplementary material for: Whole Genome and Transcriptome Sequencing of Two Multi-Drug Resistant Mycobacterium tuberculosis Strains to Facilitate Illustrating Their Virulence in vivo
Source: Front Cell Infect Microbiol. 2020 May 15;10:219. doi: 10.3389/fcimb.2020.00219 (PMC7242654; doi:10.3389/fcimb.2020.00219)
Supplement: Supplementary file 1 [file Table_1.xlsx]

## Sheet: Phylo SNPs of strain 8462
Supplementary Table 1
						SNPs in strain 8462 for phylogenetic analysis
SQ_8462-1_2.clean.bam.flt.vcf
computed 2019-10-02 by PhyResSE v1.0 (Ref. NC_000962.3)
on Resi-List-Master.v29.txt
Position hover:nt.counts link:map'd reads	Reference in genome direction	Sample in genome direction(%reads)	Quality	WT base in gene direction	Var. base in gene direction	Region	Gene IDlink: TubercuList	Gene Namelink: TubercuList	Dir.	Codon nr. E. coli	AA change	Codon change	Variant position gene start	Genotype	Reference PMIDlink: PubMed	High Confidence SNP
7585	G	C (100%)	8967.77	g	c	coding	Rv0006	gyrA	+	-	Ser95Thr	agc/acc	284	(not H37Rv)	24458512
491742	T	C (99%)	8094.77	t	c	coding	Rv0407	fgd1	+	-	Phe320Phe	ttt/ttc	960	(not Euro-American, M. africanum, M. bovis, M. canettii, M. caprae, M. microti, M. pinipedii, Beijing, Delhi/CAS, EAI)	22768315
497491	G	A (100%)	7878.77	c	t	coding	Rv0411c	glnH	-	-	Asp270Asp	gac/gat	810	-2	25176035
575907	C	T (100%)	7835.77	c	t	coding	Rv0486	mshA	+	-	Ala187Val	gca/gta	560	(Beijing)	24458512
648856	T	C (100%)	8890.77	t	c	coding	Rv0557	mgtA	+	-	Gly107Gly	ggt/ggc	321	(not Euro-American, M. africanum, M. bovis, M. canettii, M. caprae, M. microti, M. pinipedii, Beijing, Delhi/CAS, EAI)	22768315
763031	T	C (100%)	8665.77	t	c	coding	Rv0667	rpoB	+	-	Ala1075Ala	gct/gcc	3225	-4	25176035
797736	C	T (100%)	8595.77	c	t	coding	Rv0697	-	+	-	Leu268Leu	ctc/ctt	804	(2,2,1)	25176035
931123	T	C (100%)	8843.77	t	c	coding	Rv0835	lpqQ	+	-	Tyr57Tyr	tat/tac	171	(not 4)	25176035
1759252	G	T (100%)	8110.77	g	t	coding	Rv1552	frdA	+	-	Ser524Ser	tcg/tct	1572	(not 4,9)	25176035
1834177	A	C (100%)	8784.77	a	c	coding	Rv1630	rpsA	+	-	Arg212Arg	cga/cgc	636	(Beijing, 2)	24458512
2154724	C	A (100%)	8335.77	g	t	coding	Rv1908c	katG	-	-	Arg463Leu	cgg/ctg	1388	(not Euro-American, M. africanum, M. bovis, M . canettii, M. caprae, M. Microti, M. pinipedii, Beijing, Delhi/CAS, EAI, 4)	9275218
2505085	G	A (99%)	8104.77	c	t	coding	Rv2231c	cobC	-	-	Ala205Ala	gcc/gct	615	(2,2)	25176035
2752122	G	C (100%)	8919.77	c	g	coding	Rv2450c	rpfE	-	-	Thr20Arg	acg/agg	59	(Beijing)	22768315
2955957	A	C (100%)	8865.77	a	c	coding	Rv2629	-	+	-	Asp64Ala	gat/gct	191	(Beijing)	22768315
3326554	A	C (99%)	8776.77	a	c	coding	Rv2971	-	+	-	Asn152His	aac/cac	454	(not Euro-American, M. africanum, M. bovis, M . canettii, M. caprae, M. Microti, M. pinipedii, Beijing, Delhi/CAS, EAI)	22911768
4242643	C	T (100%)	7573.77	c	t	coding	Rv3793	embC	+	-	Arg927Arg	cgc/cgt	2781	(4,9)	25176035
4243460	C	T (100%)	8611.77	c	t	coding	Rv3794	embA	+	-	Cys76Cys	tgc/tgt	228	(Beijing, 2,2)	20427375
4407588	T	C (100%)	8907.77	a	g	coding	Rv3919c	gidB	-	-	Ala205Ala	gca/gcg	615	(M. africanum, M. bovis, M. canettii, M. caprae, M. Microti, M. pinipedii, Beijing, Delhi/CAS, EAI, 4)	24458512
4407927	T	G (100%)	8843.77	a	c	coding	Rv3919c	gidB	-	-	Glu92Asp	gaa/gac	276	(Beijing, 2,2)	24458512

## Sheet: Phylo SNPs of strain 94789
						SNPs in strain 94789 for phylogenetic analysis
SQ_94789-1_1.clean.bam.flt.vcf
computed 2019-10-02 by PhyResSE v1.0 (Ref. NC_000962.3)
on Resi-List-Master.v29.txt
Position hover:nt.counts link:map'd reads	Reference in genome direction	Sample in genome direction(%reads)	Quality	WT base in gene direction	Var. base in gene direction	Region	Gene IDlink: TubercuList	Gene Namelink: TubercuList	Dir.	Codon nr. E. coli	AA change	Codon change	Variant position gene start	Genotype	Reference PMIDlink: PubMed	High Confidence SNP
7585	G	C (99%)	9411.77	g	c	coding	Rv0006	gyrA	+	-	Ser95Thr	agc/acc	284	(not H37Rv)	24458512
157292	C	T (100%)	9014.77	g	a	coding	Rv0129c	fbpC	-	-	Glu103Glu	gag/gaa	309	(LAM)	22768315
764995	C	G (100%)	8864.77	c	g	coding	Rv0668	rpoC	+	-	Ala542Ala	gcc/gcg	1626	(4,3)	25176035
1132368	C	T (100%)	8722.77	c	t	coding	Rv1013	pks16	+	-	Thr248Thr	acc/act	744	(4,3,4,2)	25176035
1759252	G	T (100%)	8238.77	g	t	coding	Rv1552	frdA	+	-	Ser524Ser	tcg/tct	1572	(not 4,9)	25176035
2053682	C	T (100%)	9191.77	c	t	coding	Rv1811	mgtC	+	-	Ile80Ile	atc/att	240	(LAM)	22768315
3073868	T	C (100%)	9471.77	a	g	coding	Rv2764c	thyA	-	-	Thr202Ala	acc/gcc	604	(LAM)	24458512
3514512	G	C (100%)	8586.77	g	c	coding	Rv3148	nuoD	+	-	Gly392Ala	ggt/gct	1175	(4,3,4,2)	25176035
3977226	G	A (100%)	8787.77	g	a	coding	Rv3538	-	+	-	Leu55Leu	ttg/tta	165	(4,3,4)	25176035
4242643	C	T (100%)	8805.77	c	t	coding	Rv3793	embC	+	-	Arg927Arg	cgc/cgt	2781	(4,9)	25176035
4408156	A	C (100%)	9471.77	t	g	coding	Rv3919c	gidB	-	-	Leu16Arg	ctt/cgt	47	(LAM, 4,3)	22646308

## Sheet: Additional variants in 8462
						Additional upstream-variants as well as non-silent point mutations (and indels) within CDS in strain 8462
Region start	Region stop	percent region covered;avg. position coverage:	positions ofunusual depth:	positions coveredby <10 reads:	positions coveredby <5 reads:	not coveredat all:	Gene ID	Gene Name	Gene start	Gene stop	Gene length	Dir.	Antibiotic	Additional upstream-variants as well as non-silent point mutations (and indels) within CDS
7002	9818	100%; 278.0 (range 225 - 332)	0	0	0	0	Rv0006	gyrA	7302	9818	2517	+	fluoroquinolones (FQ)	7362, 9304
781260	781934	100%; 275.7 (range 238 - 324)	0	0	0	0	Rv0682	rpsL	781560	781934	375	+	streptomycin (SM)	781395
1471546	1473382	100%; 247.1 (range 192 - 339)	0	0	0	0	Rvnr01	rrs	1471846	1473382	1537	+	streptomycin (SM) , amikacin (AMK) kanamycin (KAN) capreomycin (CPR)	1471659
4246214	4249810	100%; 288.6 (range 202 - 422)	0	0	0	0	Rv3795	embB	4246514	4249810	3297	+	ethambutol (EMB)	4248003

## Sheet: Additional variants in 94789
						Additional upstream-variants as well as non-silent point mutations (and indels) within CDS in strain 94789
Region start	Region stop	percent region covered;avg. position coverage:	positions ofunusual depth:	positions coveredby <10 reads:	positions coveredby <5 reads:	not coveredat all:	Gene ID	Gene Name	Gene start	Gene stop	Gene length	Dir.	Antibiotic	Additional upstream-variants as well as non-silent point mutations (and indels) within CDS
7002	9818	100%; 252.1 (range 195 - 312)	0	0	0	0	Rv0006	gyrA	7302	9818	2517	+	fluoroquinolones (FQ)	7362, 9304
781260	781934	100%; 259.5 (range 228 - 294)	0	0	0	0	Rv0682	rpsL	781560	781934	375	+	streptomycin (SM)	781395
1471546	1473382	100%; 236.2 (range 193 - 277)	0	0	0	0	Rvnr01	rrs	1471846	1473382	1537	+	streptomycin (SM) , amikacin (AMK) kanamycin (KAN) capreomycin (CPR)	1471659, 1472084
2288681	2289541	100%; 249.5 (range 187 - 297)	0	0	0	0	Rv2043c	pncA	2289241	2288681	561	-	pyrazinamide (PZA)	2289072
4242933	4246517	100%; 272.9 (range 208 - 354)	0	0	0	0	Rv3794	embA	4243233	4246517	3285	+	ethambutol (EMB)	4243217
4407528	4408502	100%; 281.5 (range 239 - 344)	0	0	0	0	Rv3919c	gidB	4408202	4407528	675	-	streptomycin (SM)	4408054
