# Supplementary material for: Whole Genome and Transcriptome Sequencing of Two Multi-Drug Resistant Mycobacterium tuberculosis Strains to Facilitate Illustrating Their Virulence in vivo
Source: Front Cell Infect Microbiol. 2020 May 15;10:219. doi: 10.3389/fcimb.2020.00219 (PMC7242654; doi:10.3389/fcimb.2020.00219)
Supplement: Supplementary file 2 [file Table_2.xlsx]

## Sheet: 258 overlapping DEGs
Supplementary Table 2 The overlapping DEGs in strain 8462 and 94789
geneID	H37Rv_1	H37Rv_2	S8462_1	S8462_2	S94789_1	S94789_2	GeneName	description
gene1063	137.458	72.4296	11.2556	15.9038	5.34555	3.73867	esxI	ESAT-6 like protein EsxI
gene1064	333.999	205.297	14.9305	13.081	13.9231	10.0453	esxJ	ESAT-6 like protein EsxJ
gene1094	31.629	19.6361	63.1715	66.9552	51.6843	52.4548	echA9	enoyl-CoA hydratase EchA9
gene111	98.689	49.2719	42.169	38.948	31.0915	27.5949	Rv0106	hypothetical protein
gene1117	8946.12	4807.81	4061.53	3896.93	3327.95	3556.37	desA2	acyl-ACP desaturase DesA
gene1118	1772.37	946.135	946.888	823.148	593.831	669.756	phoH2	phosphate starvation-inducible protein PsiH
gene1150	14.3376	14.8414	37.5197	34.7171	29.9423	31.1415	Rv1129c	transcriptional regulator
gene116	30.0461	20.5243	124.376	134.715	138.801	150.716	Rv0111	acyltransferase
gene119	37.0845	23.4618	18.2769	20.9057	10.4452	10.4135	gmhB	D-glycero-alpha-D-manno-heptose-1%2C7-bisphosphate 7-phosphatase
gene120	56.3827	37.5021	24.9482	27.7	19.6832	22.944	hddA	D-alpha-D-heptose-7-phosphate kinase HddA
gene1207	607.14	628.814	260.331	282.087	120.206	101.619	Rv1184c	hypothetical protein
gene1219	2439.78	1700.73	1103.3	926.576	1327.4	1307.07	PPE18	PPE family protein PPE18
gene1223	341.762	197.762	217.71	185.1	122.785	148.989	Rv1200	integral membrane transport protein
gene129	26.2005	110.473	516.742	429.334	318.498	249.488	Rv0123	hypothetical protein
gene136	23.8519	25.4873	65.5886	76.2056	67.774	66.3614	htdZ	3-hydroxyl-thioester dehydratase
gene1394	1754.4	1171.44	1043.69	836.164	414.631	402.232	PPE19	PPE family protein PPE19
gene1404	1.71272	3.0091	12.9007	10.7184	18.4328	17.6862	Rv1371	membrane protein
gene1420	24.4437	33.1213	1267.75	1249.27	504.658	442.07	PE15	PE family protein PE15
gene1421	57.6896	39.5117	1224.9	1228.61	540.877	570.053	PPE20	PPE family protein PPE20
gene1422	416.718	303.792	1326.64	1357.93	870.372	831.589	mihF	integration host factor MihF
gene1426	1413.24	783.817	913.278	745.101	635.682	658.653	metK	S-adenosylmethionine synthetase
gene1431	2183.51	1974.58	1754.36	1388.44	1347.8	1282.6	vapC10	ribonuclease VapC10
gene1434	42.7722	32.1533	86.4124	88.9795	78.6489	68.9324	lipI	lipase
gene1503	21.5293	24.4733	6.40459	8.14582	57.9933	56.7846	ctpD	cobalt/nickel-exporting P-type ATPase
gene1527	781.384	402.697	302.934	284.655	233.698	260.414	Rv1491c	TVP38/TMEM64 family membrane protein
gene1609	36.2648	18.3595	0	0	0	0	Rv1573	phage protein
gene161	25.4286	15.0463	61.442	62.1438	57.227	55.4535	pntAa	NAD(P) transhydrogenase subunit alpha PntAa
gene1610	15.8164	35.3048	0	0	0	0	Rv1574	phage protein
gene1611	7.43753	16.4464	0	0	0	0	Rv1575	phage protein
gene1612	181.586	99.9686	0.066349	0	0	0	Rv1576c	phage capsid protein
gene1613	239.501	276.091	0.183915	0	0	0	Rv1577c	phage prohead protease
gene1614	94.2937	40.8805	0	0	0.231041	0	Rv1578c	phage protein
gene1615	24.2979	7.15891	0	0	0	0	Rv1579c	phage protein
gene1616	9.59126	4.13014	0	0	0	0	Rv1580c	phage protein
gene1617	28.2288	8.54188	0	0	0	0	Rv1581c	phage protein
gene1618	36.6988	17.2118	0	0	0	0	Rv1582c	phage protein
gene1619	32.3074	36.7365	0.236462	0	0	0	Rv1583c	phage protein
gene1620	70.3143	208.628	0	0	0	0	Rv1584c	phage protein
gene1621	105.978	49.5857	0	0	0	0	Rv1585c	phage protein
gene1622	207.987	119.642	0	0	0	0	Rv1586c	phage integrase
gene1624	1.65589	2.59291	8.74378	9.35616	8.78369	9.39697	Rv1588c	hypothetical protein
gene165	116.478	84.5815	237.699	221.526	208.699	183.038	Rv0158	transcriptional regulator
gene1683	25.1771	25.9542	153.048	162.797	195.691	180.008	Rv1645c	hypothetical protein
gene1685	42.3589	50.161	163.1	158.871	91.7705	97.7007	Rv1647	adenylate cyclase
gene1691	150.689	82.2357	82.1567	81.7161	79.7119	73.2271	argJ	bifunctional glutamate N-acetyltransferase/amino-acid acetyltransferase
gene1692	182.413	91.7311	65.9905	62.922	51.8894	70.9143	argB	acetylglutamate kinase
gene1693	151.355	82.8397	53.8797	50.6849	48.2138	46.3231	argD	acetylornithine aminotransferase
gene1694	156.403	96.6829	56.1597	62.6021	57.7077	68.3824	argF	ornithine carbamoyltransferase
gene1695	76.1692	50.3829	33.4725	41.0216	37.9704	40.9176	argR	arginine repressor
gene1696	247.774	148.54	106.802	119.008	100.911	109.044	argG	argininosuccinate synthase
gene1697	142.046	84.9529	61.4966	61.8641	63.0741	65.7561	argH	argininosuccinate lyase
gene1709	36.7449	48.0548	133.164	113.995	199.83	169.507	Rv1672c	integral membrane transport protein
gene1779	690.203	482.765	374.503	261.12	228.639	273.75	narX	nitrate reductase-like protein NarX
gene1780	939.689	804.105	769.081	553.582	508.56	632.406	narK2	nitrate/nitrite transporter
gene1797	10.8327	9.17565	61.449	64.9935	92.8059	81.3624	Rv1754c	hypothetical protein
gene1798	3.0692	1.98247	0	0	0	0	cut1	cutinase
gene1799	10.8229	9.22624	0	0	0	0	wag22	PE-PGRS family protein Wag22
gene1800	54.1248	52.5341	0	0	0	0	Rv1760	diacylglycerol acyltransferase
gene1801	11.015	9.03468	0	0	0	0	Rv1761c	hypothetical protein
gene1802	20.4224	11.7623	0	0	0	0	Rv1762c	hypothetical protein
gene1803	24.7643	13.3496	0.171855	0.0982864	0.198215	0	Rv1765c	hypothetical protein
gene1811	31.9516	36.2258	102.432	126.266	159.516	119.39	Rv1773c	transcriptional regulator
gene1824	855.928	352.619	29.3012	21.3282	20.6144	19.1173	PPE25	PPE family protein PPE25
gene1825	307.16	137.038	13.2088	15.828	20.6758	11.3656	PE18	PE family protein PE18
gene1826	777.72	349.133	188.776	174.843	157.246	170.015	PPE26	PPE family protein PPE26
gene1827	83.2062	39.7011	23.3855	21.1123	15.1914	16.4938	PPE27	PPE family protein PPE27
gene1851	224.098	181.41	588.756	519.175	488.384	482.684	Rv1815	hypothetical protein
gene1905	597.894	309.39	371.057	307.166	252.593	255.949	Rv1869c	reductase
gene1906	1664.06	1015.02	776.444	646.323	604.671	584.696	Rv1870c	hypothetical protein
gene1908	6279.5	4092.47	2020.04	1780.7	2386.18	2488.7	lldD2	L-lactate dehydrogenase
gene1909	8.96717	4.35645	99.518	101.02	96.1493	92.4424	Rv1873	hypothetical protein
gene191	91.443	62.2165	186.558	199.002	126.812	176.45	Rv0184	hypothetical protein
gene1920	652.802	452.122	1926.05	1988.06	1071.4	1054.08	rpfC	resuscitation-promoting factor RpfC
gene1922	343.417	314.03	883.863	799.347	809.92	694.44	fbpB	diacylglycerol acyltransferase/mycolyltransferase Ag85B
gene1945	152.444	128.909	405.362	327.688	255.97	257.728	katG	catalase-peroxidase
gene2000	25.8988	24.2938	65.217	66.4658	81.2809	68.853	mce3R	transcriptional repressor Mce3R
gene2002	8.88602	4.88936	1.96559	1.32253	20.8039	14.6248	yrbE3B	integral membrane protein
gene2033	57.5475	48.2909	242.61	190.537	0	0	Rv1993c	hypothetical protein
gene2034	226.805	192.173	1029.37	770.242	0.304818	0	cmtR	HTH-type transcriptional regulator CmtR
gene2035	19.145	12.8744	42.9972	45.1066	0.141693	0	Rv1995	hypothetical protein
gene2037	399.869	346.932	291.966	206.427	6.52601	6.38999	ctpF	cation transporter ATPase F
gene204	11.5341	10.8231	40.6423	34.3125	28.4607	34.4245	Rv0196	HTH-type transcriptional regulator
gene2055	63.3659	25.6616	2.8096	2.17703	17.6663	18.424	Rv2017	transcriptional regulator
gene2060	55.6693	46.9804	175.33	145.09	157.789	181.73	Rv2023c	hypothetical protein
gene2109	64.7926	47.4078	142.706	192.822	172.201	162.692	sigC	ECF RNA polymerase sigma factor SigC
gene2116	249.373	181.382	12.7295	19.2712	22.455	26.2152	Rv2076c	hypothetical protein
gene2117	1248.39	973.069	11.745	11.5468	12.427	14.47	Rv2077c	transmembrane protein
gene2130	4.26008	5.57674	17.4009	17.4386	15.651	15.3247	Rv2090	5'-3' exonuclease
gene2140	4.75211	3.88278	15.8674	16.0605	22.5145	25.0749	Rv2100	hypothetical protein
gene2163	512.348	320.711	240.023	226.421	221.623	229.27	metH	methionine synthase
gene2174	173.371	104.055	107.618	94.7133	67.343	78.2281	Rv2135c	hypothetical protein
gene2175	345.874	307.479	266.923	226.876	157.796	180.792	Rv2136c	undecaprenyl-diphosphatase
gene2198	168.964	147.101	42.589	39.9151	99.5921	106.969	murF	UDP-N-acetylmuramoyl-tripeptide--D-alanyl-D-alanine ligase
gene2226	87.8613	83.2694	203.767	187.945	305.879	285.675	fadD15	long-chain-fatty-acid--CoA ligase FadD15
gene2248	140.494	145.964	63.8797	74.5402	70.0013	68.0576	Rv2209	integral membrane protein
gene2296	9.71746	13.8468	94.5138	53.3913	77.1287	66.1744	Rv2250c	HTH-type transcriptional regulator
gene2323	2.3343	3.925	28.0129	24.5378	21.3797	22.6982	Rv2277c	glycerolphosphodiesterase
gene2354	165.095	173.94	437.714	505.978	630.325	565.366	Rv2307D	hypothetical protein
gene2355	13.203	9.79829	27.5018	31.0059	33.6933	33.4368	Rv2308	hypothetical protein
gene2400	9.68474	7.83358	37.5186	49.1559	84.3551	60.8572	plcA	membrane-associated phospholipase A
gene2402	3.02597	2.76894	0	0	67.9488	77.5379	PPE39	PPE family protein PPE39
gene2438	1239.51	1077.91	773.522	647.001	426.212	415.251	sirA	sulfite reductase
gene2439	337.01	206.005	123.454	107.777	66.8568	68.1097	cysH	phosphoadenosine phosphosulfate reductase
gene2440	269.031	152.962	90.2219	78.3238	41.2899	46.6008	che1	ferrochelatase
gene2441	218.983	167.046	137.469	114.063	64.9429	65.4093	ggtB	gamma-glutamyltranspeptidase precursor GgtB
gene2480	60.1166	79.8002	236.512	241.715	247.066	231.769	ahpC	alkyl hydroperoxide reductase subunit AhpC
gene250	393.156	172.128	99.3846	102.67	120.438	140.932	htdX	3-hydroxyacyl-thioester dehydratase HtdX
gene251	541.021	242.09	181.301	157.174	186.15	191.481	fabG4	3-oxoacyl-ACP reductase FabG
gene252	1268.03	666.461	419.967	434.447	575.768	613.379	fadA2	acetyl-CoA acetyltransferase FadA
gene2534	32.7405	21.7725	9.12421	6.66163	4.4782	4.16561	Rv2478c	hypothetical protein
gene2585	17.2264	29.2914	176.282	297.722	122.184	83.6527	vapB17	antitoxin VapB17
gene2592	145.801	71.6302	71.5826	63.892	67.9449	68.9143	Rv2532c	hypothetical protein
gene2593	231.351	146.581	120.99	126.249	115.52	137.092	nusB	N utilization substance protein B
gene2597	206.18	108.612	94.5607	92.1196	92.154	105.112	aroD	3-dehydroquinate dehydratase
gene2621	17.4025	11.1742	33.7647	39.1729	59.6397	66.8946	Rv2560	hypothetical protein
gene2634	31.771	26.1576	62.8988	82.4377	64.9898	60.2526	Rv2574	hypothetical protein
gene2637	30.4025	22.7469	12.2831	11.3348	9.92385	10.2531	Rv2577	hypothetical protein
gene2660	89.6854	51.1336	25.582	28.993	31.9422	32.3367	Rv2600	integral membrane protein
gene2668	12.085	21.7154	81.3491	68.7481	90.9253	61.8791	pdxH	pyridoxine/pyridoxamine 5'-phosphate oxidase
gene2696	10.8163	9.72359	22.4869	24.8901	42.513	42.5387	PE_PGRS46	PE-PGRS family protein PE_PGRS46
gene2714	95.0434	75.1686	62.1781	43.9168	44.5105	45.8766	Rv2650c	prophage protein
gene2746	65.7232	48.9397	127.692	132.406	134.168	112.757	Rv2683	hypothetical protein
gene2778	406.563	362.317	244.698	235.822	100.653	99.8017	Rv2715	hydrolase
gene2871	48.4024	49.7538	147.739	173.59	142.985	114.399	Rv2808	hypothetical protein
gene2876	26.2077	33.4759	0	0	156.23	128.984	Rv2816c	CRISPR-associated endoribonuclease Cas2
gene2904	38.7339	39.3952	94.0026	101.791	155.258	130.751	Rv2843	hypothetical protein
gene2907	1984.2	955.478	962.553	853.999	844.466	920.909	efpA	MFS-type transporter EfpA
gene291	800.915	418.806	381.2	298.97	187.244	192.997	PPE3	PPE family protein PPE3
gene294	967.285	458.607	406.45	390.629	307.281	344.235	eccB3	ESX-3 secretion system protein EccB3
gene2959	89.1952	42.5837	43.2571	40.9077	37.19	38.5947	fdhD	formate dehydrogenase accessory protein FdhD
gene296	270.185	152.695	134.958	143.891	127.133	111.724	PE5	PE family protein PE5
gene2969	229.425	192.622	463.445	484.419	637.344	544.309	rpsP	30S ribosomal protein S16
gene300	985.08	447.144	359.437	320.96	324.377	354.694	espG3	ESX-3 secretion-associated protein EspG3
gene3009	105.977	54.3899	57.3303	54.3573	19.9248	24.512	pks15	polyketide synthase
gene301	908.858	423.396	331.781	249.604	256.368	306.666	eccD3	ESX-3 secretion system protein EccD
gene302	814.312	378.909	312.588	252.9	240.095	283.139	mycP3	membrane-anchored mycosin MycP
gene3039	493.212	783.71	1825.52	1941.43	2140.69	1637.62	Rv2975a	50S ribosomal protein L28
gene307	31.8405	26.4294	69.6476	69.2438	90.2164	77.8943	atsG	sulfatase
gene3085	10.3823	5.06687	0	0	0	0	esxR	ESAT-6 like protein EsxR
gene3093	46.777	18.2945	9.28015	7.66634	10.2279	8.38442	Rv3026c	hypothetical protein
gene3094	102.018	44.1867	36.914	35.9728	34.344	33.1243	Rv3027c	GCN5-like N-acetyltransferase
gene3114	349.927	253.492	191.967	172.382	134.937	131.556	Rv3046c	hypothetical protein
gene313	444.198	235.673	2594.5	2308.4	190.134	163.952	Rv0302	transcriptional regulator
gene315	5.7852	4.40548	12.2232	13.8997	22.0766	23.4688	PPE5	PPE family protein PPE5
gene3177	30.3373	25.2418	72.1891	70.1352	65.6413	65.2058	fprA	NADPH-ferredoxin reductase FprA
gene3195	47.5759	35.6901	113.543	142.155	116.325	92.9575	moaR1	transcriptional regulator MoaR
gene3206	1027.53	647.997	386.615	420.585	215.186	215.508	PPE50	PPE family protein PPE50
gene3211	816.259	401.98	253.808	246.287	268.299	305.419	fadE24	acyl-CoA dehydrogenase
gene3212	993.387	446.61	284.296	252.705	249.402	292.532	fadE23	acyl-CoA dehydrogenase FadE23
gene3232	493.658	200.08	118.597	68.4156	47.291	41.9901	Rv3160c	TetR family transcriptional regulator
gene3233	1280.63	630.456	319.339	175.638	121.795	113.785	Rv3161c	dioxygenase
gene3246	22.4744	670.588	2119.24	1795.29	2149.97	1782.04	Rv3174	short-chain dehydrogenase/reductase
gene3255	91.3671	83.9676	423.61	628.43	816.624	639.93	Rv3182	hypothetical protein
gene3256	45.4713	39.6869	261.602	262.275	277.327	201.157	Rv3183	transcriptional regulator
gene3257	38.7784	46.108	166.736	181.105	133.211	99.816	Rv3188	hypothetical protein
gene3260	364.947	197.421	654.148	659.331	641.521	709.332	Rv3190A	hypothetical protein
gene3269	676.184	540.21	424.778	375.547	313.911	302.294	Rv3197	ABC transporter ATP-binding protein
gene3284	146.451	95.9464	276.824	283.83	265.473	272.039	TB9.4	hypothetical protein
gene3337	932.483	949.565	2368.49	2287.47	2033.73	2042.64	whiB2	transcriptional regulator WhiB2
gene334	95.1889	42.0642	13.8831	18.3915	16.7479	16.0788	udgA	UDP-glucose 6-dehydrogenase UdgA
gene3389	71.8103	73.9148	25.5463	26.6595	32.5169	29.0805	Rv3312c	hypothetical protein
gene3390	234.986	309.398	46.8982	61.848	27.3641	26.7938	Rv3312b	hypothetical protein
gene3391	393.795	544.861	111.283	116.566	42.5515	37.2249	Rv3312A	pilin
gene3457	47.6075	32.5906	9.14892	9.48375	11.6515	10.5476	Rv3382c	4-hydroxy-3-methylbut-2-enyl diphosphate reductase
gene3483	699.251	456.215	45.2872	76.9819	92.1344	67.1278	vapB47	antitoxin VapB47
gene3484	2211.9	982.552	75.7541	57.7666	81.0194	83.4787	vapC47	ribonuclease VapC47
gene3492	4490.8	2859.38	801.197	999.206	427.885	411.036	whiB3	redox-responsive transcriptional regulator WhiB3
gene3495	199.665	102.068	83.0447	75.9079	72.7571	89.1537	gcp	O-sialoglycoprotein endopeptidase
gene3496	184.315	109.28	29.6693	31.9004	32.8514	41.5486	rimI	ribosomal-protein-alanine acetyltransferase RimI
gene3500	15.2588	10.0352	47.564	47.5674	64.1529	59.2934	Rv3424c	hypothetical protein
gene3503	70.3359	34.4178	123.801	143.035	0	0.281884	Rv3427c	transposase
gene3548	1.66566	1.76556	64.2192	44.4855	46.3801	46.4979	bpoA	peroxidase BpoA
gene3550	15.937	167.625	855.17	917.852	832.09	755.91	PE31	PE family protein PE31
gene3551	155.237	224.39	660.917	663.489	836.406	894.604	PPE60	PE family protein PPE60
gene3552	18.5584	31.2024	122.751	138.084	89.5832	91.5388	Rv3479	transmembrane protein
gene3558	229.231	153.366	117.012	99.2393	27.8672	35.0663	Rv3485c	short-chain type dehydrogenase/reductase
gene3560	1122.52	975.694	493.462	503.231	161.534	158.806	lipF	carboxylesterase LipF
gene3561	44.4484	43.3665	104.54	111.249	97.0649	89.4511	Rv3488	hypothetical protein
gene3605	16.0011	51.4289	143.029	121.707	161.492	146.258	PPE61	PPE family protein PPE61
gene3655	1586.99	1192.04	688.349	554.206	298.349	320.1	ispF	2C-methyl-D-erythritol 2%2C4-cyclodiphosphate synthase
gene3684	555.421	574.803	219.002	232.188	177.41	195.023	Rv3612c	hypothetical protein
gene3742	52.5873	47.2751	224.195	193.296	127.035	113.412	Rv3668c	protease
gene3761	100.497	89.4604	73.2501	61.8401	41.2163	48.25	cyp137	cytochrome P450 Cyp137
gene379	170.171	177.914	487.95	362.219	874.189	783.841	Rv0367c	hypothetical protein
gene3796	53.7564	39.2642	159.16	153.371	167.887	183.346	Rv3718c	hypothetical protein
gene3797	232.705	121.966	73.4487	75.5353	94.9577	87.4737	Rv3719	hypothetical protein
gene3798	246.548	132.4	85.5334	89.7185	115.368	122.666	Rv3720	fatty acid synthase
gene3826	81.0386	50.1425	158.721	170.028	152.178	144.012	Rv3747	hypothetical protein
gene3828	193.715	193.704	41.4392	45.2834	35.8466	39.0691	Rv3749c	hypothetical protein
gene3829	468.947	550.192	132.76	160.093	123.773	105.196	Rv3750c	excisionase
gene3835	101.268	46.8599	36.2979	30.427	26.6005	35.9613	proZ	glycine betaine/carnitine/choline/L-proline ABC transporter permease ProZ
gene3836	88.3021	44.7492	32.9535	30.8115	38.7968	45.0916	proW	glycine betaine/carnitine/choline/L-proline ABC transporter permease ProW
gene3837	151.908	79.141	66.0688	57.1558	59.0766	70.5636	proV	glycine betaine/carnitine/choline/L-proline ABC transporter ATP-binding protein ProV
gene3846	218.148	174.476	100.638	106.548	43.0675	48.033	Rv3767c	S-adenosylmethionine-dependent methyltransferase
gene3870	30.0467	39.6188	96.0954	101.035	96.729	92.7397	Rv3788	hypothetical protein
gene391	125.419	138.532	525.467	726.951	419.663	358.627	secE2	protein translocase subunit SecE
gene3911	9.43944	9.637	839.412	812.37	28.708	24.0089	Rv3829c	dehydrogenase
gene3913	25.6462	25.3196	960.672	903.343	61.0565	57.5778	Rv3831	hypothetical protein
gene3932	357.905	291.284	231.26	250.457	254.732	202.155	espR	ESX-1 transcriptional regulator EspR
gene3935	205.892	148.196	405.348	553.449	550.55	454.885	hns	histone-like protein Hns
gene3937	1052.64	597.808	325.277	214.369	251.397	224.267	ethA	monooxygenase EthA
gene3938	525.972	327.081	213.189	224.126	221.151	192.481	ethR	HTH-type transcriptional repressor EthR
gene3945	247.61	202.624	631.407	753.892	1190.82	1174.5	whiB6	transcriptional regulator WhiB6
gene3946	121.55	98.5769	269.04	270.208	891.606	847.355	Rv3863	hypothetical protein
gene3947	287.797	187.527	845.466	888.163	693.425	585.023	espE	ESX-1 secretion-associated protein EspE
gene3955	657.96	530.517	1948.61	1844.33	1255.42	1119.86	PE35	PE family protein PE35
gene3957	2384.76	1922.72	7971.34	7471.66	1032.53	1030.35	esxB	ESAT-6-like protein EsxB
gene3981	79.5383	85.9516	178.497	203.198	224.83	183.986	Rv3898c	hypothetical protein
gene4	1185.85	561.968	363.576	316.784	477.618	518.627	gyrB	DNA gyrase subunit B
gene4005	192.261	99.8743	64.9781	56.189	78.5424	78.0795	Rv3922c	membrane protein insertion efficiency factor
gene41	169.466	142.603	333.505	380.433	438.78	379.499	mtc28	hypothetical protein
gene442	124.826	127.994	352.05	401.638	495.854	347.587	Rv0430	hypothetical protein
gene460	7.71189	7.16263	27.1995	22.1994	30.3912	18.7186	Rv0448c	hypothetical protein
gene466	308.208	247.587	552.37	649.201	655.112	592.353	Rv0455c	hypothetical protein
gene5	678.19	311.267	184.236	162.671	232.729	255.818	gyrA	DNA gyrase subunit A
gene504	1135.56	574.351	364.767	308.876	328.226	338.063	senX3	two component sensor histidine kinase SenX3
gene505	867.062	347.312	260.699	198.955	201.89	227.903	regX3	two component sensory transduction protein RegX
gene508	12.614	35.5693	220.813	205.045	152.238	121.835	Rv0493c	hypothetical protein
gene509	6.3547	14.1581	53.1922	54.7734	67.173	42.9716	Rv0494	HTH-type transcriptional regulator
gene516	562.606	510.151	1126.61	1219.89	1410.53	1349.66	Rv0500A	DNA-binding protein
gene518	751.711	579.267	488.999	416.844	458.217	488.339	Rv0502	hypothetical protein
gene54	344.346	374.949	867.29	827.746	737.808	770.763	rpsF	30S ribosomal protein S6
gene55	186.768	185.206	498.616	459.58	388.675	379.713	ssb	single-strand DNA-binding protein
gene572	695.569	380.038	64.3925	61.9796	111.404	99.2424	mgtA	GDP-mannose-dependent alpha-mannosyltransferase
gene574	636.927	442.875	1295.27	1276.24	1158.5	1082.81	Rv0559c	hypothetical protein
gene59	98.2912	49.4956	152.431	158.034	139.124	153.678	dnaB	replicative DNA helicase
gene6	327.549	175.267	159.722	147.076	145.45	144.282	Rv0007	membrane protein
gene622	181.766	359.625	1038.6	1538.5	1597.8	1013.54	vapB28	antitoxin VapB28
gene623	23.2982	48.5446	152.318	133.959	147.801	105.492	vapC28	ribonuclease VapC28
gene668	8.6132	6.15785	19.0352	17.3948	16.0486	18.08	Rv0648	alpha-mannosidase
gene669	2.83475	2.05589	9.78426	11.5113	10.9626	9.62915	fabD2	malonyl CoA-acyl carrier protein transacylase
gene670	2.65896	1.52665	13.9083	11.8722	11.2531	10.9014	Rv0650	sugar kinase
gene671	381.453	226.119	811.535	665.397	728.102	678.6	rplJ	50S ribosomal protein L10
gene68	38.3292	26.7535	90.1237	84.2945	117.212	124.311	vapC1	ribonuclease VapC1
gene696	588.212	355.89	265.544	142.661	113.03	94.9951	mmpL5	transmembrane transport protein MmpL5
gene697	1250.28	847.112	599.078	396.456	325.7	200.685	mmpS5	membrane protein MmpS5
gene698	1001.02	750.292	485.761	266.112	274.673	172.452	Rv0678	hypothetical protein
gene75	180.987	92.4326	0.0898555	0.10278	51.6119	69.411	Rv0072	glutamine ABC transporter permease
gene76	163.892	86.2089	0	0	54.4649	61.1628	Rv0073	glutamine ABC transporter ATP-binding protein
gene767	123.06	116.257	79.1333	68.5368	65.9434	58.5018	PE_PGRS10	PE-PGRS family protein PE_PGRS10
gene77	76.8348	44.6998	14.427	13.5335	28.7898	33.6208	Rv0074	hypothetical protein
gene774	521.869	319.718	380.963	222.454	190.595	183.078	mmsA	methylmalonate-semialdehyde dehydrogenase
gene775	65.3025	40.08	34.9975	25.0887	35.5293	28.6567	PE_PGRS11	PE-PGRS family protein PE_PGRS11
gene78	113.501	74.5327	39.0101	38.5489	48.983	52.7764	Rv0075	aminotransferase
gene804	639.285	366.879	39.1401	47.126	60.5085	51.4924	Rv0784	hypothetical protein
gene805	142.626	82.3989	46.7027	48.0907	46.1894	40.2154	Rv0785	KsdD-like steroid dehydrogenase
gene840	711.546	509.05	396.351	411.67	339.851	314.677	phoY2	phosphate-transport system transcriptional regulator PhoY2
gene842	1679.85	876.077	896.953	851.726	615.904	640.86	Rv0823c	tRNA-dihydrouridine synthase
gene843	5310.7	2809.57	2490.16	2693.4	2659.83	2569.51	desA1	acyl-ACP desaturase DesA
gene846	64.087	38.6027	1199.46	1040.25	799.973	806.304	Rv0826	hypothetical protein
gene861	108.023	64.3466	47.48	37.0926	46.7179	54.0361	lpqR	lipoprotein LpqR
gene862	545.286	303.085	307.183	235.217	222.191	218.74	Rv0839	hypothetical protein
gene863	211.476	128.74	103.553	58.0328	28.4373	30.1959	pip	proline iminopeptidase
gene951	1059.83	469.044	99.4344	94.2469	102.661	95.5426	pstS3	phosphate ABC transporter substrate-binding lipoprotein PstS
gene952	407.687	163.503	31.6429	26.5646	32.5902	33.9874	pstC2	phosphate ABC transporter permease PstC
gene953	400.551	178.425	47.225	45.519	47.5428	48.7358	pstA1	phosphate ABC transporter permease PstA
gene956	100.951	63.5624	191.762	202.331	207.426	195.666	pstB	phosphate ABC transporter ATP-binding protein PstB
gene985	384.022	213.842	172.158	149.783	133.836	122.78	Rv0961	integral membrane protein
