# Supplementary material for: Whole Genome and Transcriptome Sequencing of Two Multi-Drug Resistant Mycobacterium tuberculosis Strains to Facilitate Illustrating Their Virulence in vivo
Source: Front Cell Infect Microbiol. 2020 May 15;10:219. doi: 10.3389/fcimb.2020.00219 (PMC7242654; doi:10.3389/fcimb.2020.00219)
Supplement: Supplementary file 3 [file Table_3.xlsx]

## Sheet: Virulence factors in  258 DEGs
Supplementary Table 3 Virulence factors in the 258 overlapping DEGs
geneID	H37Rv	SQ_8462	SQ_94789	GeneName	Category I	Category II
gene3009	80.1833	55.8438	22.2184	pks15	Cell surface components	PDIM (phthiocerol dimycocerosate) and PGL (phenolic glycolipid) biosynthesis and transport
gene3560	1049.11	498.347	160.17	lipF	Lipid and fatty acid metabolism	Lipase
gene1780	871.897	661.331	570.483	narK2	Anaerobic respiration	Nitrate/nitrite transporter
gene1779	586.484	317.812	251.195	narX	Anaerobic respiration	Fused nitrate reductase
gene3492	3675.09	900.202	419.46	whiB3	Regulation
gene504	854.956	336.822	333.144	senX3	Regulation
gene505	607.187	229.827	214.897	regX3	Regulation
gene296	211.44	139.424	119.429	PE5	Secretion system	ESX-3 (T7SS)
gene294	712.946	398.539	325.758	eccB3	Secretion system	ESX-3 (T7SS)
gene301	666.127	290.693	281.517	eccD3	Secretion system	ESX-3 (T7SS)
gene300	716.112	340.199	339.535	espG3	Secretion system	ESX-3 (T7SS)
gene302	596.611	282.744	261.617	mycP3	Secretion system	ESX-3 (T7SS)
gene1827	61.4537	22.2489	15.8426	PPE27	Secretion system	ESX-5 (T7SS)
gene1825	222.099	14.5184	16.0207	PE18	Secretion system	ESX-5 (T7SS)
gene1824	604.274	25.3147	19.8658	PPE25	Secretion system	ESX-5 (T7SS)
gene1826	563.426	181.809	163.63	PPE26	Secretion system	ESX-5 (T7SS)
gene3932	324.594	240.859	228.444	espR	Secretion system	ESX-1 (T7SS)
gene3957	2153.74	7721.5	1031.44	esxB	Secretion system	ESX-1 (T7SS)
gene3947	237.662	866.815	639.224	espE	Regulation
gene3955	594.238	1896.47	1187.64	PE35	Secretion system	ESX-1 (T7SS)
gene1945	140.677	366.525	256.849	katG	Stress adaptation	Catalase-peroxidase
gene2480	69.9584	239.114	239.418	ahpC	Stress adaptation
gene2400	8.75916	43.3372	72.6061	plcA	Lipid and fatty acid metabolism	Phospholipases C
gene1922	328.724	841.605	752.18	fbpB	Secreted proteins	Antigen 85 complex
