# Supplementary material for: Whole Genome and Transcriptome Sequencing of Two Multi-Drug Resistant Mycobacterium tuberculosis Strains to Facilitate Illustrating Their Virulence in vivo
Source: Front Cell Infect Microbiol. 2020 May 15;10:219. doi: 10.3389/fcimb.2020.00219 (PMC7242654; doi:10.3389/fcimb.2020.00219)
Supplement: Supplementary file 5 [file Table_5.xlsx]

## Sheet: strain- specific virulence DEGs
Supplementary Table 5 Virulence factors in strain- specific DEGs
GeneName	geneID	H37Rv_1	H37Rv_2	mean_H37Rv	S8462_1	S8462_2	mean_S8462	S94789_1	S94789_2	mean_S94789	description
nuoG	gene3223	260.984	134.166	197.575	85.8526	77.1165	81.4845	221.326	258.832	240.079	NADH-quinone oxidoreductase subunit G
mmpS4	gene463	104.756	47.5699	76.1627	278.138	337.277	307.707	85.667	65.9968	75.8319	membrane protein MmpS4
gap	gene1470	211.487	107.906	159.697	346.129	359.093	352.611	224.148	224.177	224.163	glyceraldehyde 3-phosphate dehydrogenase
fadE5	gene254	375.626	311.124	343.375	889.525	707.054	798.29	310.695	298.299	304.497	acyl-CoA dehydrogenase FadE5
hbhA	gene489	680.955	459.829	570.392	1269.93	1222.18	1246.05	962.696	820.273	891.485	heparin binding hemagglutinin HbhA
tgs4	gene3157	32.0146	26.1112	29.0629	18.0751	17.7214	17.8982	37.2661	39.0317	38.1489	diacyglycerol O-acyltransferase
fadD26	gene2991	861.136	402.724	631.93	793.236	734.425	763.83	342.423	356.207	349.315	fatty-acid--CoA ligase FadD26
ppsA	gene2992	490.897	227.268	359.082	409.295	365.612	387.453	138.697	144.018	141.358	phthiocerol synthesis polyketide synthase type I PpsA
ppsB	gene2993	307.534	132.363	219.949	210.848	175.517	193.182	64.6982	71.1039	67.901	phthiocerol synthesis polyketide synthase type I PpsB
ppsC	gene2994	433.412	199.986	316.699	298.417	233.174	265.796	105.025	115.654	110.34	phthiocerol synthesis polyketide synthase type I PpsC
ppsD	gene2995	337.843	149.648	243.745	210.374	175.948	193.161	84.3535	99.2271	91.7903	phthiocerol synthesis polyketide synthase type I PpsD
ppsE	gene2996	365.724	186.883	276.303	299.392	279.037	289.215	113.814	127.471	120.643	phthiocerol synthesis polyketide synthase type I PpsE
papA5	gene3000	197.528	93.9095	145.719	142.08	152.055	147.068	80.0073	83.8814	81.9443	phthiocerol/phthiodiolone dimycocerosyl transferase
mas	gene3001	1082.31	522.451	802.381	965.744	830.799	898.271	310.144	343.654	326.899	multifunctional mycocerosic acid synthase
Rv2958c	gene3020	50.2367	30.9327	40.5847	58.7202	64.6505	61.6853	21.2229	20.201	20.712	PGL/p-HBAD biosynthesis glycosyltransferase
Rv2962c	gene3024	79.6714	52.8107	66.2411	52.835	42.8476	47.8413	82.7839	66.9305	74.8572	PGL/p-HBAD biosynthesis rhamnosyltransferase
pks1	gene3008	390.73	169.693	280.211	373.192	299.151	336.171	72.5692	92.4286	82.4989	polyketide synthase
fadD22	gene3010	443.059	186.324	314.692	229.812	208.347	219.08	88.988	98.3016	93.6448	p-hydroxybenzoyl--AMP ligase
Rv2949c	gene3011	575.044	278.702	426.873	351.29	370.52	360.905	176.47	170.838	173.654	chorismate pyruvate-lyase
fadD29	gene3012	968.423	529.631	749.027	710.249	719.341	714.795	407.023	430.848	418.935	long-chain-fatty-acid--AMP ligase FadD29
Rv2954c	gene3016	249.551	159.488	204.52	517.876	483.701	500.788	301.279	279.736	290.507	hypothetical protein
Rv2956	gene3018	119.281	57.1111	88.1962	170.909	206.107	188.508	227.749	216.889	222.319	hypothetical protein
pcaA	gene483	415.188	242.832	329.01	687.847	700.596	694.221	581.886	514.878	548.382	cyclopropane mycolic acid synthase
pks2	gene3907	532.676	489.326	511.001	460.667	483.189	471.928	184.044	218.615	201.329	phthioceranic/hydroxyphthioceranic acid synthase
panC	gene3675	138.284	103.054	120.669	99.3193	98.055	98.6871	71.3767	74.4719	72.9243	pantothenate synthetase
panD	gene3674	128.523	70.4189	99.4709	80.4206	78.6263	79.5235	56.2238	62.6628	59.4433	aspartate 1-decarboxylase
plcB	gene2399	39.0661	23.2753	31.1707	34.392	33.0277	33.7099	79.5469	73.5964	76.5716	membrane-associated phospholipase B
plcC	gene2398	37.3946	19.0847	28.2396	38.6784	41.0613	39.8699	74.3284	81.3619	77.8452	phospholipase C
mce1A	gene176	165.117	101.411	133.264	119.231	140.65	129.941	261.966	264.546	263.256	Mce family protein Mce1A
mce1B	gene177	221.732	124.226	172.979	116.009	129.689	122.849	202.274	224.875	213.574	Mce family protein Mce1B
mce1C	gene178	195.366	160.411	177.889	220.085	263.87	241.978	448.989	442.246	445.617	Mce family protein Mce1C
mce1D	gene179	257.429	186.696	222.063	271.555	267.527	269.541	410.894	410.021	410.457	Mce family protein Mce1D
mce1F	gene181	394.571	268.603	331.587	457.053	499.437	478.245	629.582	631.672	630.627	Mce family protein Mce1F
mce2C	gene606	27.7888	11.6964	19.7426	125.145	94.8578	110.001	16.1048	17.0218	16.5633	Mce family protein Mce2C
mce2D	gene607	9.76085	6.02076	7.8908	89.5907	76.6101	83.1004	11.4735	7.5361	9.5048	Mce family protein Mce2D
mce2F	gene609	19.4793	12.4144	15.9469	101.952	81.1998	91.5759	21.75	16.9686	19.3593	Mce family protein Mce2F
mce3A	gene2003	6.30411	5.56503	5.93457	0	0	0	12.602	12.5895	12.5958	Mce family protein Mce3A
mce3B	gene2004	7.53599	6.06878	6.80238	0	0	0	8.77753	11.5975	10.1875	Mce family protein Mce3B
mce3D	gene2006	3.72114	2.25015	2.98564	3.11527	2.63009	2.87268	7.87064	7.79036	7.8305	Mce family protein Mce3D
mce3F	gene2008	6.97446	3.10232	5.03839	2.65669	1.88898	2.27283	8.2816	8.67661	8.4791	Mce family protein Mce3F
mbtA	gene2430	11.4468	4.39284	7.91982	18.6141	21.1007	19.8574	8.13908	7.21642	7.67775	2%2C3-dihydroxybenzoate-AMP ligase
mbtJ	gene2431	11.7001	11.5832	11.6417	26.8396	32.4576	29.6486	26.2303	18.8577	22.544	acetyl hydrolase
relA	gene2643	289.181	228.912	259.046	202.135	185.276	193.706	259.784	261.239	260.511	bifunctional (p)ppGpp synthase/hydrolase RelA
devS	gene3203	775.053	493.284	634.169	990.738	853.531	922.135	366.43	394.923	380.677	two component sensor histidine kinase DevS
espF	gene3948	278.239	167.072	222.655	434.244	501.198	467.721	463.532	356.54	410.036	ESX-1 secretion-associated protein EspF
sigF	gene3363	77.5171	57.2702	67.3937	107.792	58.2156	83.0039	49.9798	41.7532	45.8665	RNA polymerase sigma factor SigF
fbpA	gene3886	2583.26	1249.14	1916.2	1439.81	1330.89	1385.35	753.181	809.984	781.583	diacylglycerol acyltransferase/mycolyltransferase Ag85A
pknG	gene422	271.639	136.163	203.901	137.397	134.311	135.854	173.011	173.709	173.36	serine/threonine-protein kinase PknG
esxA	gene3958	2917.39	2457.74	2687.56	9702.8	10633	10167.9	2104.61	2058.53	2081.57	ESAT-6 protein EsxA
espD	gene3686	1574.86	1783.89	1679.37	631.368	581.788	606.578	1061.73	1060.34	1061.03	ESX-1 secretion-associated protein EspD
espC	gene3687	1468.02	1700.74	1584.38	642.899	663.422	653.16	1237.83	1172.76	1205.29	ESX-1 secretion-associated protein EspC
espJ	gene3961	356.6	203.612	280.106	606.38	591.951	599.166	533.774	448.96	491.367	ESX-1 secretion-associated protein EspJ
esxD	gene3974	78.6394	109.755	94.1971	317.697	390.039	353.868	208.236	177.258	192.747	ESAT-6 like protein EsxD
PPE69	gene3975	29.3732	32.3803	30.8768	114.712	93.6193	104.166	28.3839	27.1708	27.7774	PPE family protein PPE69
PE36	gene3976	115.341	118.98	117.16	337.476	457.501	397.488	202.759	158.007	180.383	PE family protein PE36
eccA3	gene293	1756.5	882.883	1319.69	981.401	1011.68	996.54	790.381	795.993	793.187	ESX-3 secretion system protein EccA
esxH	gene299	585.907	293.879	439.893	219.822	298.908	259.365	355.255	315.628	335.442	ESAT-6-like protein EsxH
eccE3	gene303	370.072	170.853	270.463	150.332	141.074	145.703	149.901	165.819	157.86	ESX-3 secretion system protein EccE
esxG	gene298	533.342	282.62	407.981	267.962	248.139	258.05	350.519	301.535	326.027	ESAT-6 like protein EsxG
eccE5	gene1834	639.056	299.978	469.517	380.793	330.915	355.854	239.565	275.761	257.663	ESX-5 type VII secretion system protein EccE
PPE41	gene2482	1925.85	1172.9	1549.37	1227.17	1143.94	1185.55	658.874	674.465	666.669	PPE family protein PPE41
